# Supplementary material for: Partial Agonist Activity of Neonicotinoids on Rat Nicotinic Receptors: Consequences over Epinephrine Secretion and In Vivo Blood Pressure
Source: Int J Mol Sci. 2021 May 12;22(10):5106. doi: 10.3390/ijms22105106 (PMC8151892; doi:10.3390/ijms22105106)
Supplement: Supplementary file 1 [file ijms-22-05106-s001.zip]

Archive with 1 entries (1 files):
- ijms-1183743-supplementary.pdf
